# Supplementary material for: DNA barcoding: complementing morphological identification of mosquito species in Singapore
Source: Parasit Vectors. 2014 Dec 12;7:569. doi: 10.1186/s13071-014-0569-4 (PMC4282734; doi:10.1186/s13071-014-0569-4)
Supplement: Additional file 2: — Pairwise nucleotide distance of mitochondrial cytochrome C oxidase subunit 1 ( COI ) gene of Aedes and Verrallina species. [file 13071_2014_569_MOESM2_ESM.xls]

## Sheet: MatrixOutput
Additional file 2. Pairwise nucleotide distance of mitochondrial cytochrome C oxidase subunit 1 (COI) gene of Aedes and Verrallina species
No.	Species	1	2	3	4	5	6	7	8	9	10	11	12	13	14	15	16	17	18	19	20	21	22	23	24	25	26	27	28	29	30
1	EHI/06-280311/Aedes aegypti aegypti		0	0	0.0280714	0.0277861	0.0277861	0.0281606	0.0284592	0.0238318	0.0223693	0.0223693	0.0223693	0.0217986	0.0217986	0.0217986	0.02151	0.02151	0.0234926	0.02151	0.02151	0.00701387	0.00701387	0.00765745	0.0266291	0.027056	0.0232851	0.0232851	0.0231106	0.0231106	0.023677
2	EHI/07-280311/Aedes aegypti aegypti	0		0	0.0280714	0.0277861	0.0277861	0.0281606	0.0284592	0.0238318	0.0223693	0.0223693	0.0223693	0.0217986	0.0217986	0.0217986	0.02151	0.02151	0.0234926	0.02151	0.02151	0.00701387	0.00701387	0.00765745	0.0266291	0.027056	0.0232851	0.0232851	0.0231106	0.0231106	0.023677
3	EHI/08-280311/Aedes aegypti aegypti	0	0		0.0280714	0.0277861	0.0277861	0.0281606	0.0284592	0.0238318	0.0223693	0.0223693	0.0223693	0.0217986	0.0217986	0.0217986	0.02151	0.02151	0.0234926	0.02151	0.02151	0.00701387	0.00701387	0.00765745	0.0266291	0.027056	0.0232851	0.0232851	0.0231106	0.0231106	0.023677
4	EHI/23-280312/Aedes aurantius	0.208539	0.208539	0.208539		0.00295747	0.00295747	0.00426442	0.00295936	0.0278432	0.0262726	0.0262726	0.0262726	0.0294143	0.0294143	0.0294143	0.024598	0.024598	0.0256942	0.024598	0.024598	0.0285462	0.0285462	0.0290501	0.024239	0.0242231	0.0243738	0.0243738	0.0314031	0.0314031	0.0279336
5	EHI/21-280312/Aedes aurantius	0.204167	0.204167	0.204167	0.00305111		0	0.00290077	0.00401859	0.0273663	0.0260805	0.0260805	0.0260805	0.0298133	0.0298133	0.0298133	0.0249488	0.0249488	0.0260346	0.0249488	0.0249488	0.0282582	0.0282582	0.0287774	0.0245771	0.0245744	0.0240479	0.0240479	0.0310128	0.0310128	0.0282797
6	EHI/22-280312/Aedes aurantius	0.204167	0.204167	0.204167	0.00305111	0		0.00290077	0.00401859	0.0273663	0.0260805	0.0260805	0.0260805	0.0298133	0.0298133	0.0298133	0.0249488	0.0249488	0.0260346	0.0249488	0.0249488	0.0282582	0.0282582	0.0287774	0.0245771	0.0245744	0.0240479	0.0240479	0.0310128	0.0310128	0.0282797
7	EHI/24-280312/Aedes aurantius	0.208539	0.208539	0.208539	0.00612565	0.00305111	0.00305111		0.0050041	0.0278886	0.026582	0.026582	0.026582	0.0304535	0.0304535	0.0304535	0.025404	0.025404	0.0265106	0.025404	0.025404	0.028659	0.028659	0.0291494	0.0245771	0.0245744	0.0246255	0.0246255	0.0310128	0.0310128	0.0289416
8	EHI/25-280312/Aedes aurantius	0.212955	0.212955	0.212955	0.00305111	0.00612565	0.00612565	0.00922392		0.0281315	0.0266679	0.0266679	0.0266679	0.0299391	0.0299391	0.0299391	0.0249812	0.0249812	0.026014	0.0249812	0.0249812	0.0288912	0.0288912	0.0294086	0.024239	0.0242231	0.0245446	0.0245446	0.03152	0.03152	0.0279336
9	EHI/01-280312/Aedes collessi	0.15898	0.15898	0.15898	0.203753	0.19949	0.19949	0.203753	0.208059		0.022255	0.022255	0.022255	0.0201899	0.0201899	0.0201899	0.019317	0.019317	0.0210951	0.019317	0.019317	0.0232882	0.0232882	0.0228417	0.0242828	0.0239899	0.0211475	0.0211475	0.0226659	0.0226659	0.0238489
10	EHI/03-220311/Aedes vexans	0.140537	0.140537	0.140537	0.182857	0.178777	0.178777	0.182857	0.186975	0.143268		0	0	0.0225959	0.0225959	0.0225959	0.0220378	0.0220378	0.023501	0.0220378	0.0220378	0.0214258	0.0214258	0.0209957	0.0243757	0.0246102	0.0227813	0.0227813	0.0247044	0.0247044	0.0251375
11	EHI/04-220311/Aedes vexans	0.140537	0.140537	0.140537	0.182857	0.178777	0.178777	0.182857	0.186975	0.143268	0		0	0.0225959	0.0225959	0.0225959	0.0220378	0.0220378	0.023501	0.0220378	0.0220378	0.0214258	0.0214258	0.0209957	0.0243757	0.0246102	0.0227813	0.0227813	0.0247044	0.0247044	0.0251375
12	EHI/05-220311/Aedes vexans	0.140537	0.140537	0.140537	0.182857	0.178777	0.178777	0.182857	0.186975	0.143268	0	0		0.0225959	0.0225959	0.0225959	0.0220378	0.0220378	0.023501	0.0220378	0.0220378	0.0214258	0.0214258	0.0209957	0.0243757	0.0246102	0.0227813	0.0227813	0.0247044	0.0247044	0.0251375
13	EHI/09-290311/Aedes albopictus	0.143889	0.143889	0.143889	0.217181	0.221666	0.221666	0.226199	0.221666	0.12811	0.140784	0.140784	0.140784		0	0	0.0200083	0.0200083	0.0220223	0.0200083	0.0200083	0.0213443	0.0213443	0.0216231	0.0250171	0.0257639	0.0223543	0.0223543	0.0241624	0.0241624	0.0214973
14	EHI/02-290311/Aedes albopictus	0.143889	0.143889	0.143889	0.217181	0.221666	0.221666	0.226199	0.221666	0.12811	0.140784	0.140784	0.140784	0		0	0.0200083	0.0200083	0.0220223	0.0200083	0.0200083	0.0213443	0.0213443	0.0216231	0.0250171	0.0257639	0.0223543	0.0223543	0.0241624	0.0241624	0.0214973
15	EHI/04-290311/Aedes albopictus	0.143889	0.143889	0.143889	0.217181	0.221666	0.221666	0.226199	0.221666	0.12811	0.140784	0.140784	0.140784	0	0		0.0200083	0.0200083	0.0220223	0.0200083	0.0200083	0.0213443	0.0213443	0.0216231	0.0250171	0.0257639	0.0223543	0.0223543	0.0241624	0.0241624	0.0214973
16	EHI/01-111111/Verrallina butleri	0.132047	0.132047	0.132047	0.166769	0.17081	0.17081	0.174889	0.17081	0.116983	0.14711	0.14711	0.14711	0.128089	0.128089	0.128089		0	0.00781545	0	0	0.0211457	0.0211457	0.0215423	0.0257564	0.026303	0.0245232	0.0245232	0.0255429	0.0255429	0.0215235
17	EHI/02-111111/Verrallina butleri	0.132047	0.132047	0.132047	0.166769	0.17081	0.17081	0.174889	0.17081	0.116983	0.14711	0.14711	0.14711	0.128089	0.128089	0.128089	0		0.00781545	0	0	0.0211457	0.0211457	0.0215423	0.0257564	0.026303	0.0245232	0.0245232	0.0255429	0.0255429	0.0215235
18	EHI/11-111111/Verrallina butleri	0.151126	0.151126	0.151126	0.174889	0.179008	0.179008	0.183167	0.179008	0.131858	0.162749	0.162749	0.162749	0.147106	0.147106	0.147106	0.0216662	0.0216662		0.00781545	0.00781545	0.0229853	0.0229853	0.0234682	0.028256	0.0287706	0.0265585	0.0265585	0.027205	0.027205	0.0243541
19	EHI/17-150711/Verrallina butleri	0.132047	0.132047	0.132047	0.166769	0.17081	0.17081	0.174889	0.17081	0.116983	0.14711	0.14711	0.14711	0.128089	0.128089	0.128089	0	0	0.0216662		0	0.0211457	0.0211457	0.0215423	0.0257564	0.026303	0.0245232	0.0245232	0.0255429	0.0255429	0.0215235
20	EHI/18-150711/Verrallina butleri	0.132047	0.132047	0.132047	0.166769	0.17081	0.17081	0.174889	0.17081	0.116983	0.14711	0.14711	0.14711	0.128089	0.128089	0.128089	0	0	0.0216662	0		0.0211457	0.0211457	0.0215423	0.0257564	0.026303	0.0245232	0.0245232	0.0255429	0.0255429	0.0215235
21	EHI/04-081012/Aedes aegypti queenslandensis	0.015493	0.015493	0.015493	0.212955	0.208539	0.208539	0.212955	0.217417	0.151051	0.128754	0.128754	0.128754	0.136033	0.136033	0.136033	0.128227	0.128227	0.147198	0.128227	0.128227		0	0.00292511	0.0262335	0.0266034	0.0226409	0.0226409	0.0230474	0.0230474	0.0238589
22	EHI/05-081012/Aedes aegypti queenslandensis	0.015493	0.015493	0.015493	0.212955	0.208539	0.208539	0.212955	0.217417	0.151051	0.128754	0.128754	0.128754	0.136033	0.136033	0.136033	0.128227	0.128227	0.147198	0.128227	0.128227	0		0.00292511	0.0262335	0.0266034	0.0226409	0.0226409	0.0230474	0.0230474	0.0238589
23	EHI/06-081012/Aedes aegypti queenslandensis	0.0186645	0.0186645	0.0186645	0.217417	0.212955	0.212955	0.217417	0.221925	0.147141	0.124898	0.124898	0.124898	0.139943	0.139943	0.139943	0.132047	0.132047	0.151126	0.132047	0.132047	0.00305111	0.00305111		0.0267825	0.0271483	0.0228635	0.0228635	0.0234553	0.0234553	0.0243057
24	EHI/04-240412/Aedes vigilax	0.203753	0.203753	0.203753	0.162744	0.166727	0.166727	0.166727	0.162744	0.162767	0.166728	0.166728	0.166728	0.175135	0.175135	0.175135	0.183131	0.183131	0.207935	0.183131	0.183131	0.195269	0.195269	0.19949		0.00415425	0.0235405	0.0235405	0.02247	0.02247	0.0264811
25	EHI/05-240412/Aedes vigilax	0.208059	0.208059	0.208059	0.162744	0.166727	0.166727	0.166727	0.162744	0.158803	0.170711	0.170711	0.170711	0.183494	0.183494	0.183494	0.187152	0.187152	0.212156	0.187152	0.187152	0.19949	0.19949	0.203753	0.00612565		0.0233161	0.0233161	0.0226161	0.0226161	0.0268137
26	EHI/02-280312/Aedes albolineatus	0.167061	0.167061	0.167061	0.170711	0.166728	0.166728	0.170711	0.174732	0.135998	0.151051	0.151051	0.151051	0.143307	0.143307	0.143307	0.170787	0.170787	0.191212	0.170787	0.170787	0.154997	0.154997	0.15898	0.158821	0.15493		0	0.0246103	0.0246103	0.0224214
27	EHI/05-280312/Aedes albolineatus	0.167061	0.167061	0.167061	0.170711	0.166728	0.166728	0.170711	0.174732	0.135998	0.151051	0.151051	0.151051	0.143307	0.143307	0.143307	0.170787	0.170787	0.191212	0.170787	0.170787	0.154997	0.154997	0.15898	0.158821	0.15493	0		0.0246103	0.0246103	0.0224214
28	EHI/12-271212/Aedes amesii	0.151051	0.151051	0.151051	0.243198	0.238618	0.238618	0.238618	0.247827	0.151074	0.167391	0.167391	0.167391	0.163133	0.163133	0.163133	0.178792	0.178792	0.195229	0.178792	0.178792	0.147141	0.147141	0.151051	0.151002	0.151002	0.16677	0.16677		0	0.0252051
29	EHI/13-271212/Aedes amesii	0.151051	0.151051	0.151051	0.243198	0.238618	0.238618	0.238618	0.247827	0.151074	0.167391	0.167391	0.167391	0.163133	0.163133	0.163133	0.178792	0.178792	0.195229	0.178792	0.178792	0.147141	0.147141	0.151051	0.151002	0.151002	0.16677	0.16677	0		0.0252051
30	EHI/02-221013/Aedes malayensis	0.15898	0.15898	0.15898	0.199408	0.203629	0.203629	0.207892	0.199408	0.162767	0.170899	0.170899	0.170899	0.13577	0.13577	0.13577	0.147358	0.147358	0.174926	0.147358	0.147358	0.163001	0.163001	0.167061	0.195398	0.199517	0.14711	0.14711	0.178835	0.178835
The number of base substitutions per site from between sequences are shown. Standard error estimate(s) are shown above the diagonal. Analyses were conducted using the Kimura 2-parameter model. The rate variation among sites was modeled with a gamma distribution (shape parameter = 4). All positions containing gaps and missing data were eliminated. There were a total of 329 positions in the final d…
