# Supplementary material for: DNA barcoding: complementing morphological identification of mosquito species in Singapore
Source: Parasit Vectors. 2014 Dec 12;7:569. doi: 10.1186/s13071-014-0569-4 (PMC4282734; doi:10.1186/s13071-014-0569-4)
Supplement: Additional file 3: — Pairwise nucleotide distance of mitochondrial cytochrome C oxidase subunit 1 ( COI ) gene of Anopheles species. [file 13071_2014_569_MOESM3_ESM.xls]

## Sheet: MatrixOutput
Additional file 3. Pairwise nucleotide distance of mitochondrial cytochrome C oxidase subunit 1 (COI) gene of Anopheles species
No.	Species	1	2	3	4	5	6	7	8	9	10	11	12	13	14	15	16	17	18	19	20	21	22	23	24	25	26	27	28	29	30	31	32	33
1	EHI/06-100510/Anopheles barbirostris		0	0.0117097	0.0197911	0.019227	0.0174064	0.0176908	0.0175477	0.0175477	0.0175477	0.0175477	0.0194915	0.0194915	0.0198782	0.017615	0.017615	0.016059	0.0173691	0.016105	0.0165662	0.0184158	0.0184158	0.0184158	0.0184158	0.017602	0.0176386	0.017602	0.0196915	0.019805	0.0201208	0.0198781	0.0196915	0.019805
2	EHI/08-100510/Anopheles barbirostris	0		0.0117097	0.0197911	0.019227	0.0174064	0.0176908	0.0175477	0.0175477	0.0175477	0.0175477	0.0194915	0.0194915	0.0198782	0.017615	0.017615	0.016059	0.0173691	0.016105	0.0165662	0.0184158	0.0184158	0.0184158	0.0184158	0.017602	0.0176386	0.017602	0.0196915	0.019805	0.0201208	0.0198781	0.0196915	0.019805
3	EHI/10-100510/Anopheles barbirostris	0.0548903	0.0548903		0.0199451	0.0194543	0.0190036	0.0187358	0.0184549	0.0184549	0.0184549	0.0184549	0.0201527	0.0201527	0.020521	0.01774	0.01774	0.0171051	0.0160742	0.0168458	0.0158797	0.0197661	0.0197661	0.0197661	0.0197661	0.0178138	0.0179032	0.0178138	0.0204381	0.0206469	0.0205534	0.0207138	0.0204381	0.0206469
4	EHI/01-050510/Anopheles epiroticus	0.136579	0.136579	0.136579		0.00336984	0.018521	0.0191613	0.0193201	0.0193201	0.0193201	0.0193201	0.0187228	0.0187228	0.0191175	0.0202301	0.0202301	0.0190636	0.0188386	0.0191069	0.0191241	0.0206974	0.0206974	0.0206974	0.0206974	0.0191015	0.0179293	0.0191015	0.0184775	0.0181703	0.01856	0.0181293	0.0184775	0.0181703
5	EHI/02-050510/Anopheles epiroticus	0.130288	0.130288	0.130288	0.00501886		0.0191577	0.0197848	0.0191914	0.0191914	0.0191914	0.0191914	0.0191295	0.0191295	0.0195326	0.0200902	0.0200902	0.0188541	0.0193847	0.0189355	0.0189026	0.0206198	0.0206198	0.0206198	0.0206198	0.0190888	0.0178135	0.0190888	0.0179138	0.0176068	0.0179575	0.0175239	0.0179138	0.0176068
6	EHI/01-280211/Anopheles fragilis	0.111981	0.111981	0.130217	0.12714	0.133362		0.00435473	0.00349423	0.00349423	0.00349423	0.00349423	0.0188307	0.0188307	0.018986	0.0187372	0.0187372	0.0172007	0.0174823	0.0175237	0.0173239	0.0172366	0.0172366	0.0172366	0.0172366	0.0195608	0.0189855	0.0195608	0.0165784	0.0168405	0.0173159	0.0168922	0.0165784	0.0168405
7	EHI/13-280312/Anopheles fragilis	0.111962	0.111962	0.127212	0.133319	0.139611	0.00753424		0.00421309	0.00421309	0.00421309	0.00421309	0.0186862	0.0186862	0.0189152	0.0184924	0.0184924	0.0178212	0.0176144	0.0182436	0.0174733	0.016715	0.016715	0.016715	0.016715	0.0193512	0.0191953	0.0193512	0.0169692	0.01725	0.0176971	0.0173131	0.0169692	0.01725
8	EHI/11-280312/Anopheles fragilis	0.111981	0.111981	0.124132	0.133362	0.133362	0.00501886	0.00753424		0	0	0	0.0189381	0.0189381	0.0191259	0.0187127	0.0187127	0.0171081	0.0175492	0.0175148	0.0166928	0.016632	0.016632	0.016632	0.016632	0.0191305	0.0189723	0.0191305	0.0165634	0.0168581	0.017331	0.0169243	0.0165634	0.0168581
9	EHI/05-280311/Anopheles fragilis	0.111981	0.111981	0.124132	0.133362	0.133362	0.00501886	0.00753424	0		0	0	0.0189381	0.0189381	0.0191259	0.0187127	0.0187127	0.0171081	0.0175492	0.0175148	0.0166928	0.016632	0.016632	0.016632	0.016632	0.0191305	0.0189723	0.0191305	0.0165634	0.0168581	0.017331	0.0169243	0.0165634	0.0168581
10	EHI/04-280211/Anopheles fragilis	0.111981	0.111981	0.124132	0.133362	0.133362	0.00501886	0.00753424	0	0		0	0.0189381	0.0189381	0.0191259	0.0187127	0.0187127	0.0171081	0.0175492	0.0175148	0.0166928	0.016632	0.016632	0.016632	0.016632	0.0191305	0.0189723	0.0191305	0.0165634	0.0168581	0.017331	0.0169243	0.0165634	0.0168581
11	EHI/03-280211/Anopheles fragilis	0.111981	0.111981	0.124132	0.133362	0.133362	0.00501886	0.00753424	0	0	0		0.0189381	0.0189381	0.0191259	0.0187127	0.0187127	0.0171081	0.0175492	0.0175148	0.0166928	0.016632	0.016632	0.016632	0.016632	0.0191305	0.0189723	0.0191305	0.0165634	0.0168581	0.017331	0.0169243	0.0165634	0.0168581
12	EHI/01-100510/Anopheles vagus	0.142792	0.142792	0.145869	0.127177	0.133422	0.124064	0.124089	0.124064	0.124064	0.124064	0.124064		0	0.00336165	0.0195423	0.0195423	0.0175452	0.0172348	0.0177494	0.0172016	0.0199485	0.0199485	0.0199485	0.0199485	0.0181134	0.0188076	0.0181134	0.0199298	0.0196748	0.0196665	0.0199298	0.0199298	0.0196748
13	EHI/02-100510/Anopheles vagus	0.142792	0.142792	0.145869	0.127177	0.133422	0.124064	0.124089	0.124064	0.124064	0.124064	0.124064	0		0.00336165	0.0195423	0.0195423	0.0175452	0.0172348	0.0177494	0.0172016	0.0199485	0.0199485	0.0199485	0.0199485	0.0181134	0.0188076	0.0181134	0.0199298	0.0196748	0.0196665	0.0199298	0.0199298	0.0196748
14	EHI/03-100510/Anopheles vagus	0.149143	0.149143	0.152242	0.133362	0.139677	0.130197	0.130217	0.130197	0.130197	0.130197	0.130197	0.00500902	0.00500902		0.0199908	0.0199908	0.0180484	0.0177569	0.018265	0.0177355	0.0204812	0.0204812	0.0204812	0.0204812	0.0184425	0.0191816	0.0184425	0.0202476	0.0199882	0.0199993	0.0202476	0.0202476	0.0199882
15	EHI/01-160311/Anopheles letifer	0.114961	0.114961	0.121013	0.145869	0.145869	0.124132	0.121192	0.124132	0.124132	0.124132	0.124132	0.136396	0.136396	0.142661		0	0.019184	0.0186355	0.0193704	0.0185062	0.0178434	0.0178434	0.0178434	0.0178434	0.0168545	0.017664	0.0168545	0.0172516	0.0175772	0.0172252	0.0174578	0.0172516	0.0175772
16	EHI/02-160311/Anopheles letifer	0.114961	0.114961	0.121013	0.145869	0.145869	0.124132	0.121192	0.124132	0.124132	0.124132	0.124132	0.136396	0.136396	0.142661	0		0.019184	0.0186355	0.0193704	0.0185062	0.0178434	0.0178434	0.0178434	0.0178434	0.0168545	0.017664	0.0168545	0.0172516	0.0175772	0.0172252	0.0174578	0.0172516	0.0175772
17	EHI/01-051211/Anopheles tessellatus	0.0971602	0.0971602	0.111973	0.127742	0.127742	0.106005	0.114961	0.106005	0.106005	0.106005	0.106005	0.112048	0.112048	0.118088	0.133285	0.133285		0.0072007	0.004702	0.00627281	0.0170813	0.0170813	0.0170813	0.0170813	0.0172634	0.0174809	0.0172634	0.0190507	0.0187334	0.0191016	0.019412	0.0190507	0.0187334
18	EHI/22-051211/Anopheles tessellatus	0.109078	0.109078	0.097168	0.127607	0.13397	0.111962	0.114969	0.111962	0.111962	0.111962	0.111962	0.112002	0.112002	0.118036	0.127118	0.127118	0.0229292		0.00552767	0.00495043	0.0166885	0.0166885	0.0166885	0.0166885	0.017038	0.0175158	0.017038	0.0202124	0.0198984	0.0199602	0.0202124	0.0202124	0.0198984
19	EHI/24-051211/Anopheles tessellatus	0.097168	0.097168	0.106005	0.130776	0.130776	0.111962	0.12101	0.111962	0.111962	0.111962	0.111962	0.118088	0.118088	0.124189	0.133293	0.133293	0.0100595	0.0126669		0.00427903	0.0167717	0.0167717	0.0167717	0.0167717	0.0166782	0.0167896	0.0166782	0.0192692	0.0189933	0.0189871	0.0192692	0.0192692	0.0189933
20	EHI/25-051211/Anopheles tessellatus	0.100113	0.100113	0.097168	0.127607	0.127607	0.108985	0.111981	0.103094	0.103094	0.103094	0.103094	0.108993	0.108993	0.114993	0.124064	0.124064	0.0177318	0.0101013	0.00755205		0.0157229	0.0157229	0.0157229	0.0157229	0.0162666	0.0167408	0.0162666	0.0192593	0.0189692	0.0189696	0.0192593	0.0192593	0.0189692
21	EHI/19-230610/Anopheles kochi	0.124064	0.124064	0.139539	0.152386	0.152386	0.111973	0.106005	0.105997	0.105997	0.105997	0.105997	0.136668	0.136668	0.142967	0.112002	0.112002	0.112002	0.106123	0.106123	0.0971912		0	0	0	0.0177999	0.0181953	0.0177999	0.0186806	0.0188996	0.019051	0.0186806	0.0186806	0.0188996
22	EHI/20-230610/Anopheles kochi	0.124064	0.124064	0.139539	0.152386	0.152386	0.111973	0.106005	0.105997	0.105997	0.105997	0.105997	0.136668	0.136668	0.142967	0.112002	0.112002	0.112002	0.106123	0.106123	0.0971912	0		0	0	0.0177999	0.0181953	0.0177999	0.0186806	0.0188996	0.019051	0.0186806	0.0186806	0.0188996
23	EHI/21-230610/Anopheles kochi	0.124064	0.124064	0.139539	0.152386	0.152386	0.111973	0.106005	0.105997	0.105997	0.105997	0.105997	0.136668	0.136668	0.142967	0.112002	0.112002	0.112002	0.106123	0.106123	0.0971912	0	0		0	0.0177999	0.0181953	0.0177999	0.0186806	0.0188996	0.019051	0.0186806	0.0186806	0.0188996
24	EHI/22-230610/Anopheles kochi	0.124064	0.124064	0.139539	0.152386	0.152386	0.111973	0.106005	0.105997	0.105997	0.105997	0.105997	0.136668	0.136668	0.142967	0.112002	0.112002	0.112002	0.106123	0.106123	0.0971912	0	0	0		0.0177999	0.0181953	0.0177999	0.0186806	0.0188996	0.019051	0.0186806	0.0186806	0.0188996
25	EHI/24-230610/Anopheles karwari	0.111959	0.111959	0.114969	0.127386	0.127386	0.136407	0.133363	0.130254	0.130254	0.130254	0.130254	0.121339	0.121339	0.127488	0.106005	0.106005	0.112002	0.109144	0.103124	0.100147	0.114961	0.114961	0.114961	0.114961		0.00549631	0	0.0190743	0.0193207	0.0186727	0.0190743	0.0190743	0.0193207
26	EHI/25-230610/Anopheles karwari	0.111959	0.111959	0.114969	0.112002	0.112002	0.127212	0.130309	0.127212	0.127212	0.127212	0.127212	0.124461	0.124461	0.130646	0.112002	0.112002	0.115034	0.112186	0.106123	0.103124	0.117981	0.117981	0.117981	0.117981	0.0126669		0.00549631	0.0176877	0.0179194	0.0181327	0.0176877	0.0176877	0.0179194
27	EHI/26-230610/Anopheles karwari	0.111959	0.111959	0.114969	0.127386	0.127386	0.136407	0.133363	0.130254	0.130254	0.130254	0.130254	0.121339	0.121339	0.127488	0.106005	0.106005	0.112002	0.109144	0.103124	0.100147	0.114961	0.114961	0.114961	0.114961	0	0.0126669		0.0190743	0.0193207	0.0186727	0.0190743	0.0190743	0.0193207
28	EHI/01-111110/Anopheles sinensis	0.130254	0.130254	0.142688	0.130288	0.124089	0.097168	0.103051	0.097168	0.097168	0.097168	0.097168	0.136453	0.136453	0.142731	0.108974	0.108974	0.133319	0.139677	0.133362	0.13024	0.124131	0.124131	0.124131	0.124131	0.130217	0.115167	0.130217		0.002432	0.00359876	0.00240513	0	0.002432
29	EHI/05-230610/Anopheles sinensis	0.133363	0.133363	0.145855	0.12723	0.121054	0.100095	0.106005	0.100095	0.100095	0.100095	0.100095	0.133362	0.133362	0.139611	0.111959	0.111959	0.13024	0.136579	0.130288	0.127177	0.127177	0.127177	0.127177	0.127177	0.133319	0.118215	0.133319	0.00249961		0.00432421	0.00340241	0.002432	0
30	EHI/06-230610/Anopheles sinensis	0.136407	0.136407	0.142688	0.130288	0.124089	0.10308	0.109027	0.10308	0.10308	0.10308	0.10308	0.133319	0.133319	0.139562	0.108974	0.108974	0.133319	0.136508	0.13024	0.12714	0.12723	0.12723	0.12723	0.12723	0.127163	0.118134	0.127163	0.00501886	0.00753424		0.00255628	0.00359876	0.00432421
31	EHI/08-230610/Anopheles sinensis	0.133319	0.133319	0.145822	0.127177	0.121024	0.100113	0.106028	0.100113	0.100113	0.100113	0.100113	0.136453	0.136453	0.142731	0.111973	0.111973	0.136453	0.139677	0.133362	0.13024	0.124131	0.124131	0.124131	0.124131	0.130217	0.115167	0.130217	0.00250157	0.00500902	0.00250157		0.00240513	0.00340241
32	EHI/01-201113/Anopheles sinensis	0.130254	0.130254	0.142688	0.130288	0.124089	0.097168	0.103051	0.097168	0.097168	0.097168	0.097168	0.136453	0.136453	0.142731	0.108974	0.108974	0.133319	0.139677	0.133362	0.13024	0.124131	0.124131	0.124131	0.124131	0.130217	0.115167	0.130217	0	0.00249961	0.00501886	0.00250157		0.002432
33	EHI/05-201113/Anopheles sinensis	0.133363	0.133363	0.145855	0.12723	0.121054	0.100095	0.106005	0.100095	0.100095	0.100095	0.100095	0.133362	0.133362	0.139611	0.111959	0.111959	0.13024	0.136579	0.130288	0.127177	0.127177	0.127177	0.127177	0.127177	0.133319	0.118215	0.133319	0.00249961	0	0.00753424	0.00500902	0.00249961
The number of base substitutions per site from between sequences are shown. Standard error estimate(s) are shown above the diagonal. Analyses were conducted using the Kimura 2-parameter model. The rate variation among sites was modeled with a gamma distribution (shape parameter = 4). All positions containing gaps and missing data were eliminated. There were a total of 401 positions in the final d…
