# Supplementary material for: DNA barcoding: complementing morphological identification of mosquito species in Singapore
Source: Parasit Vectors. 2014 Dec 12;7:569. doi: 10.1186/s13071-014-0569-4 (PMC4282734; doi:10.1186/s13071-014-0569-4)
Supplement: Additional file 4: — Pairwise nucleotide distance of mitochondrial cytochrome C oxidase subunit 1 ( COI ) gene of Culex and Lutzia species. [file 13071_2014_569_MOESM4_ESM.xls]

## Sheet: MatrixOutput
Additional file 4. Pairwise nucleotide distance of mitochondrial cytochrome C oxidase subunit 1 (COI) gene of Culex and Lutzia species
No.	Species	1	2	3	4	5	6	7	8	9	10	11	12	13	14	15	16	17	18	19	20	21	22	23	24	25	26	27	28	29	30	31	32	33	34	35	36	37	38	39	40	41	42
1	EHI/01-221210/Culex bitaeniorhynchus		0.00229742	0.00229742	0.0148585	0.0148585	0.0148585	0.0142312	0.0141672	0.0142312	0.0157759	0.0157759	0.014514	0.014514	0.014514	0.0147611	0.0147611	0.0147611	0.0152338	0.0155991	0.0158606	0.0174752	0.0173147	0.0173147	0.0171705	0.0186005	0.0178077	0.0178077	0.0192008	0.0189375	0.0192008	0.0126282	0.0126282	0.0126282	0.0122252	0.0119728	0.0119728	0.0119728	0.0119728	0.0119152	0.015279	0.0147103	0.0156882
2	EHI/03-220211/Culex bitaeniorhynchus	0.00238237		0	0.0150949	0.0150949	0.0150949	0.0145278	0.0144681	0.0145278	0.0158972	0.0158972	0.0143271	0.0143271	0.0143271	0.0144959	0.0144959	0.0144959	0.0155204	0.0159034	0.016204	0.0176316	0.0174453	0.0174453	0.0172513	0.0188222	0.0180412	0.0180412	0.0188974	0.0192725	0.0188974	0.0124028	0.0124028	0.0124028	0.0120045	0.0117701	0.0117701	0.0117701	0.0117701	0.0116956	0.0154947	0.0149323	0.0153306
3	EHI/04-220211/Culex bitaeniorhynchus	0.00238237	0		0.0150949	0.0150949	0.0150949	0.0145278	0.0144681	0.0145278	0.0158972	0.0158972	0.0143271	0.0143271	0.0143271	0.0144959	0.0144959	0.0144959	0.0155204	0.0159034	0.016204	0.0176316	0.0174453	0.0174453	0.0172513	0.0188222	0.0180412	0.0180412	0.0188974	0.0192725	0.0188974	0.0124028	0.0124028	0.0124028	0.0120045	0.0117701	0.0117701	0.0117701	0.0117701	0.0116956	0.0154947	0.0149323	0.0153306
4	EHI/06-220211/Culex fuscocephala	0.0840044	0.0867677	0.0867677		0	0	0.0161673	0.0164396	0.0161673	0.0160191	0.0160191	0.0140269	0.0140269	0.0140269	0.0173763	0.0173763	0.0173763	0.017108	0.0173002	0.0175339	0.0152611	0.0152588	0.0152588	0.0149959	0.018004	0.0176031	0.0176031	0.0189166	0.0179734	0.0189166	0.0149771	0.0149771	0.0149771	0.0146585	0.0142596	0.0142596	0.0142596	0.0142596	0.0140491	0.0158633	0.0161589	0.0169613
5	EHI/07-220211/Culex fuscocephala	0.0840044	0.0867677	0.0867677	0		0	0.0161673	0.0164396	0.0161673	0.0160191	0.0160191	0.0140269	0.0140269	0.0140269	0.0173763	0.0173763	0.0173763	0.017108	0.0173002	0.0175339	0.0152611	0.0152588	0.0152588	0.0149959	0.018004	0.0176031	0.0176031	0.0189166	0.0179734	0.0189166	0.0149771	0.0149771	0.0149771	0.0146585	0.0142596	0.0142596	0.0142596	0.0142596	0.0140491	0.0158633	0.0161589	0.0169613
6	EHI/09-220211/Culex fuscocephala	0.0840044	0.0867677	0.0867677	0	0		0.0161673	0.0164396	0.0161673	0.0160191	0.0160191	0.0140269	0.0140269	0.0140269	0.0173763	0.0173763	0.0173763	0.017108	0.0173002	0.0175339	0.0152611	0.0152588	0.0152588	0.0149959	0.018004	0.0176031	0.0176031	0.0189166	0.0179734	0.0189166	0.0149771	0.0149771	0.0149771	0.0146585	0.0142596	0.0142596	0.0142596	0.0142596	0.0140491	0.0158633	0.0161589	0.0169613
7	EHI/06-051211/Culex gelidus	0.0812972	0.0840514	0.0840514	0.100588	0.100588	0.100588		0.00387128	0	0.0162556	0.0162556	0.0150965	0.0150965	0.0150965	0.013074	0.013074	0.013074	0.0157674	0.016102	0.0165291	0.0161855	0.0162172	0.0162172	0.0160434	0.0172881	0.0166696	0.0166696	0.0211653	0.0204782	0.0211653	0.0134352	0.0134352	0.0134352	0.0132772	0.0136145	0.0136145	0.0136145	0.0136145	0.0134234	0.0162544	0.0160876	0.017662
8	EHI/07-051211/Culex gelidus	0.0812972	0.0840514	0.0840514	0.103428	0.103428	0.103428	0.00719005		0.00387128	0.0160948	0.0160948	0.014881	0.014881	0.014881	0.0135588	0.0135588	0.0135588	0.015743	0.0160826	0.0164948	0.0166551	0.0166626	0.0166626	0.0164293	0.0173443	0.0166797	0.0166797	0.0210025	0.0206354	0.0210025	0.0136893	0.0136893	0.0136893	0.0135403	0.0138376	0.0138376	0.0138376	0.0138376	0.0136233	0.0162753	0.016122	0.017665
9	EHI/08-051211/Culex gelidus	0.0812972	0.0840514	0.0840514	0.100588	0.100588	0.100588	0	0.00719005		0.0162556	0.0162556	0.0150965	0.0150965	0.0150965	0.013074	0.013074	0.013074	0.0157674	0.016102	0.0165291	0.0161855	0.0162172	0.0162172	0.0160434	0.0172881	0.0166696	0.0166696	0.0211653	0.0204782	0.0211653	0.0134352	0.0134352	0.0134352	0.0132772	0.0136145	0.0136145	0.0136145	0.0136145	0.0134234	0.0162544	0.0160876	0.017662
10	EHI/01-200511/Culex pseudovishnui	0.100532	0.103352	0.103352	0.0949512	0.0949512	0.0949512	0.0977684	0.0949675	0.0977684		0	0.0145413	0.0145413	0.0145413	0.0154636	0.0154636	0.0154636	0.0132284	0.0136886	0.0139476	0.0115267	0.0106633	0.0106633	0.0106699	0.0163218	0.0157356	0.0157356	0.0187954	0.0180553	0.0187954	0.0147983	0.0147983	0.0147983	0.0144683	0.0147387	0.0147387	0.0147387	0.0147387	0.0146497	0.0175971	0.0178213	0.0170248
11	EHI/02-200511/Culex pseudovishnui	0.100532	0.103352	0.103352	0.0949512	0.0949512	0.0949512	0.0977684	0.0949675	0.0977684	0		0.0145413	0.0145413	0.0145413	0.0154636	0.0154636	0.0154636	0.0132284	0.0136886	0.0139476	0.0115267	0.0106633	0.0106633	0.0106699	0.0163218	0.0157356	0.0157356	0.0187954	0.0180553	0.0187954	0.0147983	0.0147983	0.0147983	0.0144683	0.0147387	0.0147387	0.0147387	0.0147387	0.0146497	0.0175971	0.0178213	0.0170248
12	EHI/11-280311/Culex quinquefasciatus	0.086824	0.0840514	0.0840514	0.0814895	0.0814895	0.0814895	0.0894975	0.0867248	0.0894975	0.0812417	0.0812417		0	0	0.0136552	0.0136552	0.0136552	0.0139125	0.0145632	0.0148606	0.0152946	0.0151785	0.0151785	0.0148567	0.0166049	0.0158822	0.0158822	0.0193773	0.0192458	0.0193773	0.0119684	0.0119684	0.0119684	0.0116708	0.0120248	0.0120248	0.0120248	0.0120248	0.011659	0.0157378	0.015654	0.0144714
13	EHI/12-280311/Culex quinquefasciatus	0.086824	0.0840514	0.0840514	0.0814895	0.0814895	0.0814895	0.0894975	0.0867248	0.0894975	0.0812417	0.0812417	0		0	0.0136552	0.0136552	0.0136552	0.0139125	0.0145632	0.0148606	0.0152946	0.0151785	0.0151785	0.0148567	0.0166049	0.0158822	0.0158822	0.0193773	0.0192458	0.0193773	0.0119684	0.0119684	0.0119684	0.0116708	0.0120248	0.0120248	0.0120248	0.0120248	0.011659	0.0157378	0.015654	0.0144714
14	EHI/05-290311/Culex quinquefasciatus	0.086824	0.0840514	0.0840514	0.0814895	0.0814895	0.0814895	0.0894975	0.0867248	0.0894975	0.0812417	0.0812417	0	0		0.0136552	0.0136552	0.0136552	0.0139125	0.0145632	0.0148606	0.0152946	0.0151785	0.0151785	0.0148567	0.0166049	0.0158822	0.0158822	0.0193773	0.0192458	0.0193773	0.0119684	0.0119684	0.0119684	0.0116708	0.0120248	0.0120248	0.0120248	0.0120248	0.011659	0.0157378	0.015654	0.0144714
15	EHI/09-230610/Culex sitiens	0.0894975	0.0867248	0.0867248	0.112256	0.112256	0.112256	0.0680271	0.0707448	0.0680271	0.0949675	0.0949675	0.0785172	0.0785172	0.0785172		0	0	0.0168608	0.017128	0.0175018	0.0164164	0.0164657	0.0164657	0.0163397	0.0178555	0.0172934	0.0172934	0.0199983	0.0195025	0.0199983	0.0127444	0.0127444	0.0127444	0.0124775	0.0127849	0.0127849	0.0127849	0.0127849	0.0125115	0.0149402	0.014789	0.0148781
16	EHI/11-230610/Culex sitiens	0.0894975	0.0867248	0.0867248	0.112256	0.112256	0.112256	0.0680271	0.0707448	0.0680271	0.0949675	0.0949675	0.0785172	0.0785172	0.0785172	0		0	0.0168608	0.017128	0.0175018	0.0164164	0.0164657	0.0164657	0.0163397	0.0178555	0.0172934	0.0172934	0.0199983	0.0195025	0.0199983	0.0127444	0.0127444	0.0127444	0.0124775	0.0127849	0.0127849	0.0127849	0.0127849	0.0125115	0.0149402	0.014789	0.0148781
17	EHI/12-230610/Culex sitiens	0.0894975	0.0867248	0.0867248	0.112256	0.112256	0.112256	0.0680271	0.0707448	0.0680271	0.0949675	0.0949675	0.0785172	0.0785172	0.0785172	0	0		0.0168608	0.017128	0.0175018	0.0164164	0.0164657	0.0164657	0.0163397	0.0178555	0.0172934	0.0172934	0.0199983	0.0195025	0.0199983	0.0127444	0.0127444	0.0127444	0.0124775	0.0127849	0.0127849	0.0127849	0.0127849	0.0125115	0.0149402	0.014789	0.0148781
18	EHI/06-220311/Culex tritaeniorhynchus	0.0927316	0.0955904	0.0955904	0.1091	0.1091	0.1091	0.0895497	0.0895497	0.0895497	0.0704616	0.0704616	0.0758765	0.0758765	0.0758765	0.106438	0.106438	0.106438		0.00327431	0.00400221	0.012309	0.0128183	0.0128183	0.012754	0.0175855	0.0168941	0.0168941	0.0216927	0.0209244	0.0216927	0.015874	0.015874	0.015874	0.0156486	0.0159725	0.0159725	0.0159725	0.0159725	0.0157852	0.0179672	0.0179673	0.0178637
19	EHI/07-220311/Culex tritaeniorhynchus	0.0927316	0.0955904	0.0955904	0.1091	0.1091	0.1091	0.0895497	0.0895497	0.0895497	0.0758437	0.0758437	0.0813482	0.0813482	0.0813482	0.106438	0.106438	0.106438	0.00477901		0.0023761	0.0122923	0.0128507	0.0128507	0.0128508	0.0178848	0.0171739	0.0171739	0.0221951	0.0213259	0.0221951	0.0161817	0.0161817	0.0161817	0.0159663	0.016311	0.016311	0.016311	0.016311	0.0161169	0.0181406	0.0182423	0.0182511
20	EHI/08-220311/Culex tritaeniorhynchus	0.0955904	0.0984691	0.0984691	0.111989	0.111989	0.111989	0.0923505	0.0923505	0.0923505	0.0785614	0.0785614	0.0841116	0.0841116	0.0841116	0.109337	0.109337	0.109337	0.00719005	0.00238237		0.0124968	0.0130958	0.0130958	0.0130779	0.0181421	0.0174503	0.0174503	0.0225339	0.0215618	0.0225339	0.0164189	0.0164189	0.0164189	0.0161633	0.0164985	0.0164985	0.0164985	0.0164985	0.0163389	0.018428	0.0185818	0.0186606
21	EHI/04-121110/Culex vishnui	0.106355	0.109244	0.109244	0.0922407	0.0922407	0.0922407	0.0896154	0.0924257	0.0896154	0.0547413	0.0547413	0.0840514	0.0840514	0.0840514	0.100778	0.100778	0.100778	0.0572975	0.0572975	0.0599364		0.0048956	0.0048956	0.00473412	0.0181982	0.0176121	0.0176121	0.0228761	0.0219035	0.0228761	0.0146301	0.0146301	0.0146301	0.0144343	0.014686	0.014686	0.014686	0.014686	0.0149627	0.0166518	0.01703	0.0169324
22	EHI/01-201210/Culex vishnui	0.106355	0.109244	0.109244	0.0922407	0.0922407	0.0922407	0.0896154	0.0924257	0.0896154	0.049514	0.049514	0.0840514	0.0840514	0.0840514	0.100778	0.100778	0.100778	0.0625925	0.0625925	0.065266	0.00961566		0	0.0032718	0.0180996	0.017589	0.017589	0.0222881	0.0212502	0.0222881	0.0145264	0.0145264	0.0145264	0.0143372	0.0145513	0.0145513	0.0145513	0.0145513	0.0148563	0.0165063	0.0170176	0.0166301
23	EHI/01-190511/Culex vishnui	0.106355	0.109244	0.109244	0.0922407	0.0922407	0.0922407	0.0896154	0.0924257	0.0896154	0.049514	0.049514	0.0840514	0.0840514	0.0840514	0.100778	0.100778	0.100778	0.0625925	0.0625925	0.065266	0.00961566	0		0.0032718	0.0180996	0.017589	0.017589	0.0222881	0.0212502	0.0222881	0.0145264	0.0145264	0.0145264	0.0143372	0.0145513	0.0145513	0.0145513	0.0145513	0.0148563	0.0165063	0.0170176	0.0166301
24	EHI/03-291010/Culex vishnui	0.106355	0.109244	0.109244	0.0922407	0.0922407	0.0922407	0.0896154	0.0924257	0.0896154	0.049514	0.049514	0.0840514	0.0840514	0.0840514	0.100778	0.100778	0.100778	0.0625925	0.0625925	0.065266	0.00961566	0.00477901	0.00477901		0.0181406	0.017543	0.017543	0.0220287	0.0210435	0.0220287	0.0142755	0.0142755	0.0142755	0.0141025	0.0143546	0.0143546	0.0143546	0.0143546	0.0146497	0.0164558	0.0169116	0.0165365
25	EHI/01-020311/Culex nigropunctatus	0.132342	0.135356	0.135356	0.120547	0.120547	0.120547	0.114702	0.114702	0.114702	0.106191	0.106191	0.109244	0.109244	0.109244	0.121003	0.121003	0.121003	0.111831	0.111831	0.11469	0.11768	0.11768	0.11768	0.11768		0.00336787	0.00336787	0.0217401	0.0209087	0.0217401	0.0172053	0.0172053	0.0172053	0.0169644	0.0172625	0.0172625	0.0172625	0.0172625	0.0169876	0.0173848	0.0172193	0.0193595
26	EHI/04-020311/Culex nigropunctatus	0.126379	0.12935	0.12935	0.114729	0.114729	0.114729	0.108985	0.108985	0.108985	0.100532	0.100532	0.103487	0.103487	0.103487	0.115082	0.115082	0.115082	0.106172	0.106172	0.108992	0.111882	0.111882	0.111882	0.111882	0.00477901		0	0.0212857	0.0204411	0.0212857	0.0166737	0.0166737	0.0166737	0.0163785	0.0166688	0.0166688	0.0166688	0.0166688	0.0163798	0.0172696	0.0165817	0.0186914
27	EHI/05-020311/Culex nigropunctatus	0.126379	0.12935	0.12935	0.114729	0.114729	0.114729	0.108985	0.108985	0.108985	0.100532	0.100532	0.103487	0.103487	0.103487	0.115082	0.115082	0.115082	0.106172	0.106172	0.108992	0.111882	0.111882	0.111882	0.111882	0.00477901	0		0.0212857	0.0204411	0.0212857	0.0166737	0.0166737	0.0166737	0.0163785	0.0166688	0.0166688	0.0166688	0.0166688	0.0163798	0.0172696	0.0165817	0.0186914
28	EHI/16-051211/Culex brevipalpis	0.141029	0.138058	0.138058	0.132268	0.132268	0.132268	0.156208	0.153128	0.156208	0.129205	0.129205	0.135108	0.135108	0.135108	0.144053	0.144053	0.144053	0.162377	0.162377	0.165514	0.159454	0.153226	0.153226	0.153226	0.162436	0.156208	0.156208		0.00694242	0	0.0198173	0.0198173	0.0198173	0.0195078	0.0191895	0.0191895	0.0191895	0.0191895	0.0191131	0.0222499	0.0218617	0.0204956
29	EHI/17-051211/Culex brevipalpis	0.141026	0.144029	0.144029	0.1205	0.1205	0.1205	0.144029	0.147053	0.144029	0.123349	0.123349	0.135084	0.135084	0.135084	0.138066	0.138066	0.138066	0.153128	0.153128	0.156208	0.153169	0.147053	0.147053	0.147053	0.1501	0.144029	0.144029	0.0219067		0.00694242	0.0199377	0.0199377	0.0199377	0.0195967	0.019227	0.019227	0.019227	0.019227	0.0191995	0.0216764	0.0213246	0.0205775
30	EHI/27-240412/Culex brevipalpis	0.141029	0.138058	0.138058	0.132268	0.132268	0.132268	0.156208	0.153128	0.156208	0.129205	0.129205	0.135108	0.135108	0.135108	0.144053	0.144053	0.144053	0.162377	0.162377	0.165514	0.159454	0.153226	0.153226	0.153226	0.162436	0.156208	0.156208	0	0.0219067		0.0198173	0.0198173	0.0198173	0.0195078	0.0191895	0.0191895	0.0191895	0.0191895	0.0191131	0.0222499	0.0218617	0.0204956
31	EHI/14-230610/Culex mimulus	0.0678995	0.0652173	0.0652173	0.0896944	0.0896944	0.0896944	0.0733171	0.076053	0.0733171	0.0866954	0.0866954	0.0599051	0.0599051	0.0599051	0.0732047	0.0732047	0.0732047	0.0951705	0.0951705	0.0980098	0.0812349	0.0812349	0.0812349	0.0812349	0.114898	0.1091	0.1091	0.150146	0.150208	0.150146		0	0	0.00229928	0.00326438	0.00326438	0.00326438	0.00326438	0.00398375	0.0145726	0.0143666	0.0135842
32	EHI/15-230610/Culex mimulus	0.0678995	0.0652173	0.0652173	0.0896944	0.0896944	0.0896944	0.0733171	0.076053	0.0733171	0.0866954	0.0866954	0.0599051	0.0599051	0.0599051	0.0732047	0.0732047	0.0732047	0.0951705	0.0951705	0.0980098	0.0812349	0.0812349	0.0812349	0.0812349	0.114898	0.1091	0.1091	0.150146	0.150208	0.150146	0		0	0.00229928	0.00326438	0.00326438	0.00326438	0.00326438	0.00398375	0.0145726	0.0143666	0.0135842
33	EHI/16-230610/Culex mimulus	0.0678995	0.0652173	0.0652173	0.0896944	0.0896944	0.0896944	0.0733171	0.076053	0.0733171	0.0866954	0.0866954	0.0599051	0.0599051	0.0599051	0.0732047	0.0732047	0.0732047	0.0951705	0.0951705	0.0980098	0.0812349	0.0812349	0.0812349	0.0812349	0.114898	0.1091	0.1091	0.150146	0.150208	0.150146	0	0		0.00229928	0.00326438	0.00326438	0.00326438	0.00326438	0.00398375	0.0145726	0.0143666	0.0135842
34	EHI/17-230610/Culex mimulus	0.0652173	0.0625526	0.0625526	0.0868936	0.0868936	0.0868936	0.0705994	0.0733171	0.0705994	0.0839505	0.0839505	0.0572746	0.0572746	0.0572746	0.0705048	0.0705048	0.0705048	0.0923505	0.0923505	0.0951705	0.0785172	0.0785172	0.0785172	0.0785172	0.111989	0.106232	0.106232	0.147088	0.14714	0.147088	0.00238237	0.00238237	0.00238237		0.00225279	0.00225279	0.00225279	0.00225279	0.00323306	0.0143106	0.0141002	0.013266
35	EHI/18-230610/Culex mimulus	0.0625526	0.0599051	0.0599051	0.0841116	0.0841116	0.0841116	0.0733171	0.076053	0.0733171	0.0866954	0.0866954	0.0599051	0.0599051	0.0599051	0.0732047	0.0732047	0.0732047	0.0951705	0.0951705	0.0980098	0.0812349	0.0812349	0.0812349	0.0812349	0.114898	0.1091	0.1091	0.144053	0.144093	0.144053	0.00477901	0.00477901	0.00477901	0.00238237		0	0	0	0.00226689	0.0145949	0.0143446	0.0135991
36	EHI/01-141011/Culex mimulus	0.0625526	0.0599051	0.0599051	0.0841116	0.0841116	0.0841116	0.0733171	0.076053	0.0733171	0.0866954	0.0866954	0.0599051	0.0599051	0.0599051	0.0732047	0.0732047	0.0732047	0.0951705	0.0951705	0.0980098	0.0812349	0.0812349	0.0812349	0.0812349	0.114898	0.1091	0.1091	0.144053	0.144093	0.144053	0.00477901	0.00477901	0.00477901	0.00238237	0		0	0	0.00226689	0.0145949	0.0143446	0.0135991
37	EHI/02-141011/Culex mimulus	0.0625526	0.0599051	0.0599051	0.0841116	0.0841116	0.0841116	0.0733171	0.076053	0.0733171	0.0866954	0.0866954	0.0599051	0.0599051	0.0599051	0.0732047	0.0732047	0.0732047	0.0951705	0.0951705	0.0980098	0.0812349	0.0812349	0.0812349	0.0812349	0.114898	0.1091	0.1091	0.144053	0.144093	0.144053	0.00477901	0.00477901	0.00477901	0.00238237	0	0		0	0.00226689	0.0145949	0.0143446	0.0135991
38	EHI/03-141011/Culex mimulus	0.0625526	0.0599051	0.0599051	0.0841116	0.0841116	0.0841116	0.0733171	0.076053	0.0733171	0.0866954	0.0866954	0.0599051	0.0599051	0.0599051	0.0732047	0.0732047	0.0732047	0.0951705	0.0951705	0.0980098	0.0812349	0.0812349	0.0812349	0.0812349	0.114898	0.1091	0.1091	0.144053	0.144093	0.144053	0.00477901	0.00477901	0.00477901	0.00238237	0	0	0		0.00226689	0.0145949	0.0143446	0.0135991
39	EHI/04-141011/Culex mimulus	0.0599051	0.0572746	0.0572746	0.0813482	0.0813482	0.0813482	0.0705994	0.0733171	0.0705994	0.0839505	0.0839505	0.0572746	0.0572746	0.0572746	0.0705048	0.0705048	0.0705048	0.0923505	0.0923505	0.0951705	0.0839707	0.0839707	0.0839707	0.0839707	0.111989	0.106232	0.106232	0.141039	0.141068	0.141039	0.00719005	0.00719005	0.00719005	0.00477901	0.00238237	0.00238237	0.00238237	0.00238237		0.0145949	0.0143446	0.01386
40	EHI/13-100412/Lutzia fuscana	0.0949675	0.0977684	0.0977684	0.097808	0.097808	0.097808	0.0977309	0.0977309	0.0977309	0.111834	0.111834	0.0977684	0.0977684	0.0977684	0.0894588	0.0894588	0.0894588	0.114898	0.114898	0.117827	0.100532	0.100532	0.100532	0.100532	0.111928	0.111928	0.111928	0.171721	0.16546	0.171721	0.0866954	0.0866954	0.0866954	0.0839505	0.0866954	0.0866954	0.0866954	0.0866954	0.0866954		0.00505789	0.012735
41	EHI/14-100412/Lutzia fuscana	0.0894222	0.0921855	0.0921855	0.097808	0.097808	0.097808	0.0949489	0.0949489	0.0949489	0.114702	0.114702	0.0949675	0.0949675	0.0949675	0.0866954	0.0866954	0.0866954	0.114898	0.114898	0.117827	0.103352	0.103352	0.103352	0.103352	0.111928	0.106191	0.106191	0.162309	0.156152	0.162309	0.0839505	0.0839505	0.0839505	0.0812237	0.0839505	0.0839505	0.0839505	0.0839505	0.0839505	0.012056		0.0127345
42	EHI/01-080714/Lutzia halifaxii	0.0951705	0.0923505	0.0923505	0.103647	0.103647	0.103647	0.112064	0.112064	0.112064	0.106232	0.106232	0.0786033	0.0786033	0.0786033	0.0895497	0.0895497	0.0895497	0.112373	0.112373	0.115323	0.100701	0.100701	0.100701	0.100701	0.127165	0.121138	0.121138	0.1501	0.150146	0.1501	0.0678547	0.0678547	0.0678547	0.0651813	0.0678547	0.0678547	0.0678547	0.0678547	0.0705457	0.0602784	0.0602784
The number of base substitutions per site from between sequences are shown. Standard error estimate(s) are shown above the diagonal. Analyses were conducted using the Kimura 2-parameter model. The rate variation among sites was modeled with a gamma distribution (shape parameter = 4). All positions containing gaps and missing data were eliminated. There were a total of 421 positions in the final d…
