# Supplementary material for: DNA barcoding: complementing morphological identification of mosquito species in Singapore
Source: Parasit Vectors. 2014 Dec 12;7:569. doi: 10.1186/s13071-014-0569-4 (PMC4282734; doi:10.1186/s13071-014-0569-4)
Supplement: Additional file 5: — Pairwise nucleotide distance of mitochondrial cytochrome C oxidase subunit 1 ( COI ) gene of species belonging to other genera. [file 13071_2014_569_MOESM5_ESM.xls]

## Sheet: MatrixOutput
Additional file 5. Pairwise nucleotide distance of mitochondrial cytochrome C oxidase subunit 1 (COI) gene of species belonging to other genera
No.	Species	1	2	3	4	5	6	7	8	9	10	11	12	13	14	15	16	17	18	19	20	21	22	23
1	EHI/19-051211/Aedeomyia catasticta		0.023756	0.0242553	0.0242553	0.0242326	0.0241414	0.0242283	0.0245131	0.0245131	0.0245131	0.0244081	0.0210004	0.0210004	0.0210004	0.026261	0.0234682	0.0254648	0.0278445	0.0198303	0.0205742	0.0202847	0.0178397	0.0174976
2	EHI/34-240412/Armigeres kesseli	0.189733		0.0177678	0.0177678	0.0179309	0.0269407	0.0273101	0.0236015	0.0236015	0.0236015	0.0237106	0.0248865	0.0248865	0.0248865	0.0215921	0.0219805	0.0248214	0.0268651	0.0225347	0.0226146	0.0253183	0.0201541	0.0198271
3	EHI/02-151111/Armigeres subalbatus	0.192863	0.114349		0	0.00235715	0.0257263	0.0248448	0.023949	0.023949	0.023949	0.0237574	0.0256147	0.0256147	0.0256147	0.0224513	0.0218646	0.0252097	0.0265571	0.0210197	0.0214451	0.0232204	0.0210772	0.0206715
4	EHI/03-151111/Armigeres subalbatus	0.192863	0.114349	0		0.00235715	0.0257263	0.0248448	0.023949	0.023949	0.023949	0.0237574	0.0256147	0.0256147	0.0256147	0.0224513	0.0218646	0.0252097	0.0265571	0.0210197	0.0214451	0.0232204	0.0210772	0.0206715
5	EHI/04-151111/Armigeres subalbatus	0.196254	0.117289	0.00247487	0.00247487		0.0259117	0.025047	0.0240954	0.0240954	0.0240954	0.0239031	0.0256851	0.0256851	0.0256851	0.0224593	0.0221578	0.0255374	0.0264343	0.0212442	0.0216865	0.0233766	0.0212693	0.020867
6	EHI/01-070611/Coquillettidia crassipes	0.199715	0.210589	0.218009	0.218009	0.221459		0.00580617	0.0221699	0.0221699	0.0221699	0.0219421	0.0276726	0.0276726	0.0276726	0.0253062	0.0231033	0.0258151	0.0286328	0.0247531	0.0252865	0.0234601	0.022577	0.0223137
7	EHI/03-070611/Coquillettidia crassipes	0.196337	0.210762	0.207363	0.207363	0.210762	0.015054		0.0219627	0.0219627	0.0219627	0.0216974	0.0275695	0.0275695	0.0275695	0.0243591	0.0232062	0.0258587	0.0283417	0.0243309	0.0249025	0.0235367	0.0225881	0.0222794
8	EHI/02-200412/Coquillettidia nigrosignata	0.189835	0.186138	0.196509	0.196509	0.199876	0.170123	0.163605		0	0	0.0023162	0.0278961	0.0278961	0.0278961	0.0254255	0.0215646	0.0241052	0.0310689	0.0226414	0.0228669	0.0258334	0.0205375	0.0201802
9	EHI/05-111111/Coquillettidia nigrosignata	0.189835	0.186138	0.196509	0.196509	0.199876	0.170123	0.163605	0		0	0.0023162	0.0278961	0.0278961	0.0278961	0.0254255	0.0215646	0.0241052	0.0310689	0.0226414	0.0228669	0.0258334	0.0205375	0.0201802
10	EHI/06-111111/Coquillettidia nigrosignata	0.189835	0.186138	0.196509	0.196509	0.199876	0.170123	0.163605	0	0		0.0023162	0.0278961	0.0278961	0.0278961	0.0254255	0.0215646	0.0241052	0.0310689	0.0226414	0.0228669	0.0258334	0.0205375	0.0201802
11	EHI/12-051211/Coquillettidia nigrosignata	0.186413	0.189492	0.193061	0.193061	0.196413	0.166796	0.160317	0.00247678	0.00247678	0.00247678		0.02814	0.02814	0.02814	0.025192	0.0214492	0.0244657	0.0307938	0.0224824	0.023085	0.0262517	0.0204921	0.0201436
12	EHI/08-111111/Ficalbia minima	0.156815	0.199876	0.213865	0.213865	0.217315	0.242426	0.238845	0.234715	0.234715	0.234715	0.238369		0	0	0.0266616	0.0252572	0.0270017	0.0318653	0.0233329	0.0231464	0.0199368	0.0196076	0.0194873
13	EHI/09-111111/Ficalbia minima	0.156815	0.199876	0.213865	0.213865	0.217315	0.242426	0.238845	0.234715	0.234715	0.234715	0.238369	0		0	0.0266616	0.0252572	0.0270017	0.0318653	0.0233329	0.0231464	0.0199368	0.0196076	0.0194873
14	EHI/10-111111/Ficalbia minima	0.156815	0.199876	0.213865	0.213865	0.217315	0.242426	0.238845	0.234715	0.234715	0.234715	0.238369	0	0		0.0266616	0.0252572	0.0270017	0.0318653	0.0233329	0.0231464	0.0199368	0.0196076	0.0194873
15	EHI/04-091012/Mansonia annulata	0.224077	0.177022	0.183118	0.183118	0.186413	0.204648	0.190654	0.200434	0.200434	0.200434	0.196914	0.235664	0.235664	0.235664		0.0214834	0.0232397	0.0300288	0.0237144	0.0240311	0.0238458	0.0233286	0.022888
16	EHI/12-150711/Mansonia bonneae	0.182814	0.172931	0.163267	0.163267	0.166479	0.186807	0.183527	0.156899	0.156899	0.156899	0.153685	0.213865	0.213865	0.213865	0.166796		0.018992	0.0279588	0.02203	0.0229973	0.0250233	0.0217997	0.0217997
17	EHI/01-091012/Mansonia uniformis	0.220498	0.203262	0.210188	0.210188	0.213629	0.213865	0.214013	0.176384	0.176384	0.176384	0.179738	0.243227	0.243227	0.243227	0.184329	0.135377		0.029578	0.0230172	0.0231866	0.022359	0.0245823	0.0245823
18	EHI/12-130112/Toxorhynchites splendens	0.227499	0.224277	0.224409	0.224409	0.227916	0.253173	0.249519	0.275918	0.275918	0.275918	0.272001	0.276701	0.276701	0.276701	0.259424	0.231224	0.24619		0.0288406	0.0285117	0.0279202	0.0287886	0.028361
19	EHI/02-201210/Uranotaenia micans	0.163228	0.196243	0.163325	0.163325	0.166531	0.217458	0.214013	0.18632	0.18632	0.18632	0.182939	0.189961	0.189961	0.189961	0.214579	0.183372	0.187834	0.239429		0.00508394	0.0169558	0.0187833	0.0184045
20	EHI/03-201210/Uranotaenia micans	0.169755	0.192849	0.169903	0.169903	0.173134	0.224735	0.22126	0.18632	0.18632	0.18632	0.189727	0.186526	0.186526	0.186526	0.218233	0.19027	0.187834	0.235664	0.0100003		0.0161811	0.0196507	0.0192771
21	EHI/26-051211/Uranotaenia longirostris	0.137985	0.199634	0.173345	0.173345	0.176584	0.189961	0.186657	0.196337	0.196337	0.196337	0.199786	0.147411	0.147411	0.147411	0.200829	0.199986	0.173477	0.231092	0.105048	0.099121		0.0200348	0.0196052
22	EHI/18-130112/Zeugomyia gracilis	0.125881	0.147411	0.163734	0.163734	0.16692	0.180106	0.180265	0.160074	0.160074	0.160074	0.156848	0.13813	0.13813	0.13813	0.187368	0.179738	0.207026	0.245888	0.132116	0.138424	0.141147		0.00234356
23	EHI/33-240412/Zeugomyia gracilis	0.122907	0.144246	0.160433	0.160433	0.163605	0.176712	0.176858	0.156848	0.156848	0.156848	0.153646	0.134999	0.134999	0.134999	0.183892	0.179738	0.207026	0.242156	0.128998	0.135258	0.138017	0.00247678
The number of base substitutions per site from between sequences are shown. Standard error estimate(s) are shown above the diagonal. Analyses were conducted using the Kimura 2-parameter model. The rate variation among sites was modeled with a gamma distribution (shape parameter = 4). All positions containing gaps and missing data were eliminated. There were a total of 417 positions in the final d…
